# Supplementary material for: Comparison of Female Verzaschese and Camosciata delle Alpi Goats’ Hematological Parameters in The Context of Adaptation to Local Environmental Conditions in Semi-Extensive Systems in Italy
Source: Animals (Basel). 2022 Jun 30;12(13):1703. doi: 10.3390/ani12131703 (PMC9264801; doi:10.3390/ani12131703)
Supplement: Supplementary file 1 [file animals-12-01703-s001.zip]

Archive with 1 entries (1 files):
- animals-1725371-supplementary.pdf
